# Supplementary material for: Effects of happy and angry human voice recordings on postural stability in dogs: An exploratory biomechanical analysis
Source: PLoS One. 2026 Jan 28;21(1):e0339979. doi: 10.1371/journal.pone.0339979 (PMC12851459; doi:10.1371/journal.pone.0339979)
Supplement: S4 Table — (XLSM) [file pone.0339979.s004.xlsm]

## Sheet: all Data
Hund Name	Kondition_Nr	Kondition	Messung	MedLat (mm)	CranCaud (mm)	l (m)	v (mm/s)	SS (mm^2)	Länge (cm)	Breite (cm)	FlächeStand(cm2)	Norm_ML	Norm_CC	Norm_L	Norm_V	Norm_SS	ML_Norm_MW	CC_Norm_MW	L_Norm_MW	V_MW	SS_Norm_MW	ML_Norm_SD	CC_Norm_SD	L_Norm_SD	V_Norm_SD	SS_Norm_SD
Lilo	1	No_sound	1	1.9721	6.17651	0.0732028	14.6406	6.69043	48.14	18.81	901.52	1.04843	1.28303	0.0811993	14.6406	0.0742128	1.22186	1.34188	0.0952515	16.3354	0.0817733	0.245257	0.083223	0.0198727	2.39684	0.0106922
Lilo	1	No_sound	2	2.50382	6.51461	0.0901511	18.0302	7.36805	46.5088	17.945	824.777	1.39528	1.40073	0.109304	18.0302	0.0893338
Lilo	2	Human_happy	1	1.65	4.66159	0.0894397	17.746	4.31056	59.0099	19.4781	1146.44	0.847104	0.789966	0.0780152	17.746	0.0375996	1.25419	0.941132	0.0811518	18.897	0.0745243	0.5757	0.21378	0.00443585	1.62781	0.0522194
Lilo	2	Human_happy	2	3.23584	6.44564	0.0966316	20.0481	12.777	59.0099	19.4781	1146.44	1.66127	1.0923	0.0842884	20.0481	0.111449
Lilo	3	Human_aggressive	1	2.30028	5.55516	0.0859785	18.4108	6.55973	59.0099	19.4781	1146.44	1.18096	0.941394	0.0749961	18.4108	0.0572183	1.33162	0.894214	0.0715595	20.3306	0.0707046	0.213071	0.066723	0.00486008	2.71498	0.0190725
Lilo	3	Human_aggressive	2	2.88721	4.99834	0.0780988	22.2504	9.65197	59.0099	19.4781	1146.44	1.48228	0.847034	0.0681229	22.2504	0.0841909
Finn	1	No_sound	1	1.62406	3.48579	0.0591011	11.8202	3.44531	50.6366	19.3233	972.071	0.840465	0.688392	0.0607992	11.8202	0.0354429	0.719659	0.626813	0.0516541	11.5312	0.0280294	0.170845	0.0870857	0.0129331	0.408725	0.0104843
Finn	1	No_sound	2	1.49632	2.99177	0.056211	11.2422	2.72611	52.9297	24.9864	1322.33	0.598854	0.565234	0.042509	11.2422	0.020616
Finn	2	Human_happy	1	2.22124	5.0981	0.0612342	12.7306	7.00541	49.4942	17.1505	845.127	1.29515	1.03004	0.0724556	12.7306	0.0828918	1.23105	0.989506	0.074184	13.0621	0.069785	0.0906524	0.0573234	0.00244437	0.468861	0.0185358
Finn	2	Human_happy	2	2.00137	4.69686	0.0641557	13.3937	4.79004	49.4942	17.1505	845.127	1.16694	0.948972	0.0759125	13.3937	0.0566783
Finn	3	Human_aggressive	1	2.2541	5.80004	0.0727316	15.0895	8.63437	49.4942	17.1505	845.127	1.3143	1.17186	0.0860599	15.0895	0.102166	1.29327	0.966001	0.0704888	13.3858	0.0750997	0.0297457	0.291131	0.022021	2.40948	0.0382783
Finn	3	Human_aggressive	2	2.4829	3.97942	0.0553728	11.682	4.8431	52.3511	19.5161	1008.29	1.27224	0.760141	0.0549176	11.682	0.0480328
Neo	1	No_sound	1	1.65998	6.1722	0.11067	22.1341	6.35287	59.809	22.3441	1267.47	0.742917	1.03199	0.0873162	22.1341	0.0501225	0.734262	0.857533	0.0713655	17.5064	0.038216	0.0122389	0.246714	0.0225578	6.54446	0.0168384
Neo	1	No_sound	2	1.67479	3.44444	0.0643941	12.8788	3.05726	50.4251	23.0812	1162.04	0.725608	0.68308	0.0554147	12.8788	0.0263094
Neo	2	Human_happy	1	3.50034	5.50031	0.0963156	20.024	9.54853	48.8295	25.4133	1150.03	1.37737	1.12643	0.0837508	20.024	0.0830289	1.3654	1.49436	0.108077	29.3107	0.104473	0.0169202	0.520335	0.0344023	13.1334	0.0303268
Neo	2	Human_happy	2	3.25254	10.6179	0.180636	38.5974	17.1788	57.0149	24.0317	1364.29	1.35344	1.8623	0.132403	38.5974	0.125917
Neo	3	Human_aggressive	1	2.35712	6.29852	0.147171	30.9182	9.35552	57.0149	24.0317	1364.29	0.980838	1.10471	0.107874	30.9182	0.0685743	1.32413	1.45949	0.12473	33.7511	0.0974522	0.485494	0.501723	0.0238381	4.00635	0.0408395
Neo	3	Human_aggressive	2	4.00712	10.344	0.193164	36.584	17.2351	57.0149	24.0317	1364.29	1.66743	1.81426	0.141586	36.584	0.12633
Frida	1	No_sound	1	2.14119	6.37437	0.0822493	16.4499	5.52323	56.9586	21.2237	1207.04	1.00887	1.11912	0.0681412	16.4499	0.0457583	1.05638	1.28249	0.074055	17.1032	0.045836	0.0671944	0.231032	0.00836348	0.92403	0.00010985
Frida	1	No_sound	2	2.43165	7.3575	0.0887832	17.7566	5.09743	50.887	22.0279	1110.22	1.1039	1.44585	0.0799689	17.7566	0.0459137
Frida	2	Human_happy	1	3.05128	8.96115	0.123287	24.9064	16.4905	50.8143	22.9165	1121.52	1.33147	1.76351	0.109928	24.9064	0.147037	1.13965	1.45215	0.0927508	20.8435	0.0996806	0.271282	0.440339	0.0242928	5.74579	0.0669725
Frida	2	Human_happy	2	2.08785	5.80508	0.0839029	16.7806	5.80911	50.887	22.0279	1110.22	0.947822	1.14078	0.0755732	16.7806	0.0523239
Frida	3	Human_aggressive	1	4.071	9.13186	0.122043	25.8566	17.5004	50.8143	22.9165	1121.52	1.77645	1.79711	0.10882	25.8566	0.156042	1.4062	1.4084	0.0943857	22.1171	0.100725	0.523612	0.549709	0.0204126	5.28838	0.0782303
Frida	3	Human_aggressive	2	2.28198	5.18894	0.0887642	18.3777	5.04128	50.887	22.0279	1110.22	1.03595	1.0197	0.0799518	18.3777	0.0454079
Diya	1	No_sound	1	2.1953	4.42562	0.0748567	14.9713	5.39562	55.317	19.1544	1018.24	1.14611	0.800048	0.0735157	14.9713	0.0529896	1.12938	1.03051	0.0864767	17.1526	0.0618188	0.0236524	0.325927	0.0183296	3.08479	0.0124863
Diya	1	No_sound	2	1.90565	7.26342	0.0966695	19.3339	6.86812	57.6015	17.127	972.161	1.11266	1.26098	0.0994377	19.3339	0.070648
Diya	2	Human_happy	1	1.79423	6.42767	0.0711998	17.0743	8.32235	49.5643	19.4332	958.265	0.923279	1.29683	0.0743008	17.0743	0.086848	1.31261	1.29322	0.0828999	16.0819	0.108878	0.550595	0.00511733	0.012161	1.40351	0.0311554
Diya	2	Human_happy	2	3.11224	6.01067	0.0778615	15.0894	11.1397	46.6089	18.2864	850.955	1.70194	1.2896	0.091499	15.0894	0.130908
Diya	3	Human_aggressive	1	2.08128	4.91215	0.0745512	15.1835	8.0871	57.6003	18.6421	1072.21	1.11644	0.852799	0.0695304	15.1835	0.0754246	1.24436	1.41915	0.0903073	18.2968	0.102233	0.18091	0.800942	0.0293831	4.40288	0.0379125
Diya	3	Human_aggressive	2	2.70373	9.75833	0.106837	21.4101	12.4107	49.1479	19.7024	961.762	1.37229	1.9855	0.111084	21.4101	0.129041
Jerry	1	No_sound	1	1.82485	3.42053	0.0539976	10.7995	5.37102	48.0644	15.0693	723.114	1.21098	0.711656	0.0746737	10.7995	0.0742762	0.999028	0.66959	0.073784	11.5498	0.0529399	0.299741	0.0594902	0.00125824	1.06102	0.0301741
Jerry	1	No_sound	2	1.25382	3.35224	0.0615002	12.3	2.66636	53.42	15.93	843.69	0.787079	0.627524	0.0728943	12.3	0.0316036
Jerry	2	Human_happy	1	4.54445	5.07704	0.0494861	11.35	13.0049	39.7626	20.435	812.047	2.22386	1.27684	0.0609399	11.35	0.16015	1.79862	1.11668	0.0634611	13.3448	0.113118	0.601376	0.226491	0.0035654	2.82111	0.0665128
Jerry	2	Human_happy	2	2.44317	5.56369	0.0679547	15.3397	6.80622	58.1653	17.7894	1029.9	1.37338	0.956531	0.0659822	15.3397	0.0660865
Jerry	3	Human_aggressive	1	3.80426	3.67898	0.0575416	14.4577	7.77907	39.7626	20.435	812.047	1.86164	0.925236	0.07086	14.4577	0.0957959	1.37755	0.80042	0.0724342	14.6869	0.0634831	0.684608	0.176517	0.00222624	0.324087	0.0456972
Jerry	3	Human_aggressive	2	1.58941	3.92967	0.0762209	14.916	3.21021	58.1653	17.7894	1029.9	0.893458	0.675604	0.0740084	14.916	0.0311703
Ferris	1	No_sound	1	2.90968	7.34542	0.15351	30.702	14.2698	57.1256	23.0083	1308.08	1.26462	1.28584	0.117355	30.702	0.10909	1.20258	1.42141	0.120516	31.4867	0.0979744	0.0877474	0.191733	0.00446996	1.10983	0.0157198
Ferris	1	No_sound	2	2.61615	8.8895	0.161358	32.2715	11.3322	57.0942	22.938	1304.67	1.14053	1.55699	0.123677	32.2715	0.0868588
Ferris	2	Human_happy	1	2.6213	7.27983	0.116721	24.2663	11.0604	51.9298	21.8111	1128.78	1.20182	1.40186	0.103404	24.2663	0.0979853	1.08367	1.41841	0.0837498	18.9714	0.0796201	0.167082	0.0234112	0.0277958	7.488	0.0259723
Ferris	2	Human_happy	2	2.10593	7.45177	0.0723493	13.6766	6.91433	51.9298	21.8111	1128.78	0.965529	1.43497	0.0640952	13.6766	0.061255
Ferris	3	Human_aggressive	1	2.56314	13.3757	0.0812911	20.6323	29.4973	51.9298	21.8111	1128.78	1.17515	2.57572	0.0720168	20.6323	0.261321	1.11685	1.76723	0.0658428	16.7935	0.151626	0.0824482	1.14337	0.00873141	5.42884	0.155133
Ferris	3	Human_aggressive	2	1.99475	5.37942	0.0630895	12.9547	4.43341	56.1091	18.8442	1057.33	1.05855	0.958743	0.0596688	12.9547	0.0419303
Blizzard	1	No_sound	1	2.56782	6.96227	0.110083	22.0165	11.6655	59.9205	18.7512	1101.61	1.36942	1.16192	0.0999284	22.0165	0.105894	1.36732	1.13379	0.0901706	19.8061	0.110617	0.00297187	0.0397753	0.0137996	3.126	0.00667844
Blizzard	1	No_sound	2	3.12165	5.37267	0.0879785	17.5957	12.6191	48.5921	22.8656	1094.08	1.36522	1.10567	0.0804129	17.5957	0.115339
Blizzard	2	Human_happy	1	2.47908	8.86766	0.266268	49.5844	18.6558	74.3642	13.3802	988.298	1.85279	1.19246	0.269421	49.5844	0.188767	1.55824	1.17942	0.208037	43.0223	0.142821	0.416561	0.0184499	0.0868106	9.28023	0.0649781
Blizzard	2	Human_happy	2	2.65734	6.931	0.182301	36.4602	12.0423	59.4236	21.0285	1243.08	1.26369	1.16637	0.146652	36.4602	0.0968744
Blizzard	3	Human_aggressive	1	2.95917	10.8682	0.280232	58.3817	31.6321	74.3642	13.3802	988.298	2.2116	1.46149	0.28355	58.3817	0.320067	2.1324	1.44866	0.224376	48.6746	0.229531	0.112008	0.0181438	0.0836858	13.728	0.128037
Blizzard	3	Human_aggressive	2	4.31756	8.5322	0.205358	38.9674	17.2782	59.4236	21.0285	1243.08	2.0532	1.43583	0.165201	38.9674	0.138995
Navy	1	No_sound	1	2.52666	7.90634	0.0696244	13.9249	10.0625	55.8942	18.0011	1005.96	1.40362	1.41452	0.0692119	13.9249	0.100029	1.07736	1.01881	0.0656786	14.4503	0.0654509	0.461393	0.559619	0.00499685	0.743029	0.0489005
Navy	1	No_sound	2	1.4313	3.96427	0.0748784	14.9757	3.71986	63.6217	19.0559	1204.89	0.75111	0.623099	0.0621453	14.9757	0.030873
Navy	2	Human_happy	1	3.6741	4.98102	0.0877515	17.872	10.4593	64.0224	23.1016	1477.16	1.59041	0.778012	0.0594057	17.872	0.0708071	1.3082	1.05088	0.0570189	17.6509	0.0699288	0.399102	0.385893	0.00337534	0.312622	0.00124204
Navy	2	Human_happy	2	2.37021	8.47495	0.0807004	17.4299	10.1999	64.0224	23.1016	1477.16	1.02599	1.32375	0.0546322	17.4299	0.0690506
Navy	3	Human_aggressive	1	2.53464	6.0329	0.108881	22.3575	8.07752	56.1729	28.6455	1608.85	0.884831	1.07399	0.0676762	22.3575	0.0502067	1.21236	0.969515	0.0654376	17.3835	0.0627913	0.46319	0.147746	0.00316586	7.03429	0.0177973
Navy	3	Human_aggressive	2	2.61318	4.5259	0.056091	12.4095	6.68983	52.32	16.97	887.53	1.53988	0.865042	0.063199	12.4095	0.0753759
Kiwi	1	No_sound	1	2.43102	5.72664	0.0864802	17.296	7.36015	44.5018	17.8209	786.945	1.36414	1.28683	0.109894	17.296	0.0935281	1.28771	1.27519	0.0958579	16.5628	0.0915492	0.10809	0.0164667	0.0198496	1.03691	0.00279869
Kiwi	1	No_sound	2	2.41282	6.1587	0.0791482	15.8296	8.6643	48.7413	19.9196	967.32	1.21128	1.26355	0.0818221	15.8296	0.0895702
Kiwi	2	Human_happy	1	1.9197	9.48011	0.0663443	13.2424	10.7727	39.2251	21.6212	843.603	0.887878	2.41685	0.0786439	13.2424	0.127698	0.864195	1.84244	0.0727047	12.299	0.0975626	0.0334921	0.812326	0.00839928	1.33417	0.0426182
Kiwi	2	Human_happy	2	1.81729	4.97392	0.0563236	11.3556	5.68817	39.2251	21.6212	843.603	0.840513	1.26804	0.0667655	11.3556	0.067427
Kiwi	3	Human_aggressive	1	2.92265	5.82285	0.0557355	11.6116	12.0197	38.3357	17.635	671.835	1.6573	1.51891	0.0829601	11.6116	0.178908	1.51648	1.44152	0.0799004	12.5024	0.157447	0.199145	0.10945	0.00432713	1.2598	0.0303507
Kiwi	3	Human_aggressive	2	2.97436	5.3508	0.064823	13.3932	11.4718	39.2251	21.6212	843.603	1.37566	1.36412	0.0768406	13.3932	0.135986
Nori	1	No_sound	1	5.04531	7.50643	0.135582	27.1164	10.7737	50.2135	22.6549	1082.52	2.22703	1.4949	0.125247	27.1164	0.0995246	1.56272	1.32338	0.0996218	22.1908	0.0776542	0.93948	0.242565	0.0362392	6.96595	0.0309295
Nori	1	No_sound	2	2.00163	6.08653	0.0863254	17.2651	6.50779	52.8407	22.2798	1166.61	0.898405	1.15186	0.0739968	17.2651	0.0557837
Nori	2	Human_happy	1	2.01581	7.17665	0.171899	31.3114	9.86362	59.39	19.31	1146.71	1.04392	1.20839	0.149907	31.3114	0.0860166	1.3163	1.38021	0.13479	30.7028	0.137877	0.385202	0.242983	0.0213785	0.860612	0.0733412
Nori	2	Human_happy	2	3.06746	9.21753	0.13723	30.0943	21.7573	59.3904	19.3082	1146.71	1.58868	1.55202	0.119673	30.0943	0.189737
Nori	3	Human_aggressive	1	2.25032	6.37773	0.142329	30.7407	8.4611	40.2939	20.8228	807.833	1.0807	1.5828	0.176187	30.7407	0.104738	1.1348	1.40293	0.175586	35.4361	0.100343	0.076519	0.254383	0.000849097	6.64035	0.00621614
Nori	3	Human_aggressive	2	2.29558	7.26375	0.200658	40.1316	11.0024	59.3904	19.3082	1146.71	1.18891	1.22305	0.174986	40.1316	0.0959472
Grisu	1	No_sound	1	2.74589	7.83827	0.0754412	15.0882	12.3514	55.4719	24.8533	1360.7	1.10484	1.41302	0.0554429	15.0882	0.0907726	1.27362	1.35156	0.0596411	15.6974	0.102582	0.238685	0.0869096	0.00593721	0.861415	0.0167017
Grisu	1	No_sound	2	3.20665	7.47076	0.0815324	16.3065	14.6096	57.9081	22.2315	1277.15	1.44239	1.29011	0.0638394	16.3065	0.114392
Grisu	2	Human_happy	1	1.43253	6.02566	0.0746321	15.947	4.41313	56.2072	20.7873	1167.24	0.689139	1.07204	0.063939	15.947	0.0378083	0.932264	0.968166	0.0717814	17.352	0.0452996	0.34383	0.146905	0.0110907	1.98695	0.0105944
Grisu	2	Human_happy	2	2.45091	5.10489	0.0962234	18.757	6.37968	59.0646	20.8519	1208.48	1.17539	0.864288	0.0796237	18.757	0.052791
Grisu	3	Human_aggressive	1	1.53071	3.47467	0.0729327	14.9147	3.29512	56.2072	20.7873	1167.24	0.736368	0.61819	0.0624831	14.9147	0.02823	0.825426	0.810706	0.0608334	14.4778	0.0386435	0.125947	0.272259	0.00233303	0.617803	0.0147269
Grisu	3	Human_aggressive	2	1.90097	5.63883	0.0690815	14.041	5.72612	56.2072	20.7873	1167.24	0.914485	1.00322	0.0591837	14.041	0.049057
Jade	1	No_sound	1	1.39965	3.67532	0.0766666	15.3333	3.00999	51.6633	13.8656	709.846	1.00944	0.7114	0.108005	15.3333	0.0424034	1.59029	1.03718	0.17731	23.1717	0.103643	0.821443	0.460718	0.0980126	11.0851	0.0866055
Jade	1	No_sound	2	3.13992	6.06133	0.15505	31.01	10.3664	44.472	14.4621	628.713	2.17114	1.36295	0.246615	31.01	0.164882
Jade	2	Human_happy	1	1.11208	6.30026	0.0648515	13.7107	4.37598	48	13.967	669.862	0.796216	1.31256	0.0968131	13.7107	0.0653266	1.69577	1.27672	0.116024	13.2845	0.120373	1.27216	0.0506846	0.0271686	0.602672	0.0778479
Jade	2	Human_happy	2	3.18555	4.91028	0.0655776	12.8584	8.50639	39.571	12.2742	484.915	2.59532	1.24088	0.135235	12.8584	0.17542
Jade	3	Human_aggressive	1	2.00732	5.03517	0.100841	20.3308	4.8565	48	13.967	669.862	1.43718	1.04899	0.15054	20.3308	0.0724999	1.98176	1.22542	0.132453	19.4178	0.126271	0.770142	0.249509	0.0255781	1.29117	0.0760439
Jade	3	Human_aggressive	2	3.52853	6.72889	0.0766099	18.5048	12.0604	48	13.967	669.862	2.52633	1.40185	0.114367	18.5048	0.180042
Semmel	1	No_sound	1	2.427	9.53639	0.127409	25.4817	14.9493	47.4326	17.022	804.695	1.4258	2.01052	0.158331	25.4817	0.185776	1.82325	1.51744	0.110707	19.5759	0.177444	0.562076	0.697319	0.0673513	8.35215	0.0117823
Semmel	1	No_sound	2	4.35098	5.80547	0.06835	13.67	18.3235	56.6742	19.5929	1083.51	2.2207	1.02436	0.0630822	13.67	0.169113
Semmel	2	Human_happy	1	3.57534	7.79007	0.131615	27.7669	17.0398	56.1119	25.8306	1449.01	1.38415	1.38831	0.0908312	27.7669	0.117596	1.36453	1.29686	0.0930784	27.4787	0.0946239	0.0277425	0.12933	0.00317794	0.407628	0.0324881
Semmel	2	Human_happy	2	3.474	6.76378	0.138127	27.1904	10.3823	56.1119	25.8306	1449.01	1.34492	1.20541	0.0953255	27.1904	0.0716513
Semmel	3	Human_aggressive	1	4.16304	5.14255	0.0824355	16.0693	11.3893	54.3194	22.2949	1198.8	1.86726	0.946725	0.0687653	16.0693	0.0950061	1.47329	1.16428	0.0866602	23.4939	0.0858052	0.557167	0.307672	0.0253072	10.5	0.013012
Semmel	3	Human_aggressive	2	2.78792	7.75376	0.151501	30.9186	11.1	56.1119	25.8306	1449.01	1.07931	1.38184	0.104555	30.9186	0.0766044
Filou	1	No_sound	1	3.24511	6.43882	0.180331	36.0662	11.1835	45.1562	16.4133	739.61	1.97712	1.4259	0.243819	36.0662	0.151208	1.70625	1.46681	0.260609	38.0201	0.122323	0.383067	0.0578625	0.023744	2.76315	0.0408489
Filou	1	No_sound	2	2.29558	6.80833	0.19987	39.9739	6.73241	45.1562	15.9928	720.514	1.43538	1.50773	0.277399	39.9739	0.0934389
Filou	2	Human_happy	1	4.84657	10.4105	0.234591	52.1314	31.1191	47.7603	14.9708	710.025	3.23735	2.17973	0.330398	52.1314	0.438282	2.2	2.10796	0.283824	45.0052	0.269325	1.46704	0.101496	0.0658655	10.0779	0.238941
Filou	2	Human_happy	2	2.33935	8.97724	0.206441	37.8791	8.73347	44.0884	20.1211	870.14	1.16264	2.03619	0.23725	37.8791	0.100369
Filou	3	Human_aggressive	1	3.71832	5.00441	0.123458	25.3507	9.10065	47.7603	14.9708	710.025	2.48372	1.04782	0.173878	25.3507	0.128174	2.04943	1.38826	0.182462	29.6038	0.158237	0.614183	0.481457	0.0121401	6.0148	0.0425157
Filou	3	Human_aggressive	2	3.24983	7.62156	0.166237	33.8569	16.3847	44.0884	20.1211	870.14	1.61513	1.7287	0.191047	33.8569	0.1883
Lola	1	No_sound	1	3.92527	7.06978	0.149002	29.8004	12.968	56.275	15.2819	855.258	2.56857	1.25629	0.174219	29.8004	0.151626	1.98119	1.19232	0.156489	33.5896	0.124914	0.830686	0.0904657	0.025074	5.35873	0.0377765
Lola	1	No_sound	2	2.90604	7.43148	0.186894	37.3788	13.2268	65.8612	20.8497	1346.9	1.3938	1.12835	0.138759	37.3788	0.0982024
Lola	2	Human_happy	1	4.1373	4.56215	0.0600127	12.9898	11.8814	59.3451	18.0409	1070.33	2.29329	0.768749	0.0560695	12.9898	0.111007	1.91365	0.774427	0.0527158	11.7677	0.0937726	0.536887	0.00802957	0.00474285	1.72827	0.0243728
Lola	2	Human_happy	2	2.7675	4.62954	0.0528336	10.5456	8.19212	59.3451	18.0409	1070.33	1.53402	0.780104	0.0493621	10.5456	0.0765384
Lola	3	Human_aggressive	1	2.86536	7.51651	0.0680788	14.4848	11.7938	59.3451	18.0409	1070.33	1.58826	1.26658	0.0636056	14.4848	0.110188	1.23206	1.02963	0.0578559	12.8307	0.0744456	0.503738	0.335087	0.00813123	2.33935	0.050548
Lola	3	Human_aggressive	2	1.58014	4.70423	0.0557707	11.1765	4.14247	59.3451	18.0409	1070.33	0.875865	0.79269	0.0521063	11.1765	0.0387028
Manfred	1	No_sound	1	2.32406	7.56639	0.163226	32.6452	8.58676	57.824	20.0374	1154.24	1.15986	1.30852	0.141414	32.6452	0.0743932	1.26205	1.36889	0.146116	31.4658	0.0967984	0.144519	0.0853838	0.00664871	1.66796	0.0316857
Manfred	1	No_sound	2	2.55811	8.00064	0.151432	30.2864	11.9689	55.9771	18.7512	1004.08	1.36424	1.42927	0.150817	30.2864	0.119204
Manfred	2	Human_happy	1	4.61326	6.10824	0.127104	25.9927	29.4057	50.576	18.3219	921.778	2.51789	1.20773	0.13789	25.9927	0.31901	2.46038	1.25419	0.151972	29.4548	0.287786	0.081328	0.0656907	0.0199136	4.89613	0.0441579
Manfred	2	Human_happy	2	4.40253	6.57809	0.153064	32.9169	23.6493	50.576	18.3219	921.778	2.40287	1.30064	0.166053	32.9169	0.256562
Manfred	3	Human_aggressive	1	2.79525	6.09622	0.150252	30.916	12.7299	50.576	18.3219	921.778	1.52563	1.20536	0.163002	30.916	0.138102	1.56285	1.36218	0.141067	26.4533	0.128423	0.0526331	0.221776	0.0310218	6.31131	0.0136871
Manfred	3	Human_aggressive	2	2.90034	7.67338	0.108413	21.9905	10.8062	50.5161	18.1264	910.034	1.60007	1.519	0.119131	21.9905	0.118745
Desper	1	No_sound	1	3.22259	8.66233	0.0661759	13.2352	10.2486	47.5048	18.9189	898.29	1.70337	1.82346	0.0736688	13.2352	0.114091	1.5436	1.66641	0.0825527	16.1494	0.091753	0.225947	0.2221	0.0125638	4.12128	0.0315901
Desper	1	No_sound	2	2.7958	7.78904	0.0953178	19.0636	7.23618	51.6047	20.2033	1042.45	1.38383	1.50937	0.0914366	19.0636	0.0694154
Desper	2	Human_happy	1	2.49261	4.45832	0.0862782	15.031	5.51295	49.4194	22.0442	1089.33	1.13073	0.902139	0.0792028	15.031	0.0506085	1.09952	0.985741	0.0736442	16.3841	0.0616313	0.0441399	0.118231	0.00786102	1.91356	0.0155886
Desper	2	Human_happy	2	2.42816	5.83273	0.0840745	17.7372	8.97159	54.545	22.729	1234.83	1.06831	1.06934	0.0680856	17.7372	0.0726542
Desper	3	Human_aggressive	1	2.6626	9.08824	0.0951878	21.8823	14.3565	49.4194	22.0442	1089.33	1.20785	1.839	0.0873818	21.8823	0.131792	1.13232	1.45821	0.0914329	21.3843	0.0939436	0.106818	0.538527	0.00572921	0.704225	0.0535256
Desper	3	Human_aggressive	2	2.3296	5.3245	0.104014	20.8863	6.11065	49.4194	22.0442	1089.33	1.05679	1.07741	0.0954841	20.8863	0.0560953
Hiska	1	No_sound	1	1.90681	5.48693	0.06444	12.888	6.1858	37.9355	22.8901	868.347	0.833029	1.44639	0.07421	12.888	0.0712365	1.0365	1.21742	0.0721911	13.8748	0.0702144	0.287755	0.323804	0.00285517	1.39558	0.00144555
Hiska	1	No_sound	2	2.67982	4.85968	0.0743082	14.8616	7.32705	49.1644	21.6119	1058.94	1.23998	0.988457	0.0701722	14.8616	0.0691922
Hiska	2	Human_happy	1	3.31508	8.24578	0.0696764	15.0489	7.95753	44.0665	18.6325	810.254	1.7792	1.87121	0.0859933	15.0489	0.0982104	1.69888	1.3963	0.111918	17.5443	0.0938275	0.113591	0.671629	0.0366627	3.52901	0.0061983
Hiska	2	Human_happy	2	2.47323	4.33246	0.098996	20.0397	6.42377	47.0211	15.2805	718.183	1.61856	0.921385	0.137842	20.0397	0.0894446
Hiska	3	Human_aggressive	1	4.40106	7.01189	0.100678	20.5465	15.164	47.0211	15.2805	718.183	2.88019	1.49122	0.140184	20.5465	0.211143	2.51953	1.67247	0.179826	26.0666	0.227087	0.510048	0.256316	0.0560616	7.8066	0.022547
Hiska	3	Human_aggressive	2	3.29885	8.71634	0.157618	31.5867	17.454	47.0211	15.2805	718.183	2.15887	1.85371	0.219467	31.5867	0.24303
Uno	1	No_sound	1	2.55614	4.8067	0.0781606	15.6321	8.18216	58.3807	21.929	1279.66	1.16564	0.823338	0.0610792	15.6321	0.0639401	1.39597	1.03427	0.074895	21.0051	0.0836453	0.325725	0.298306	0.0195385	7.5986	0.0278673
Uno	1	No_sound	2	3.94388	7.92324	0.131891	26.3782	15.3656	63.6299	24.2508	1486.75	1.62629	1.24521	0.0887109	26.3782	0.10335
Uno	2	Human_happy	1	3.4585	6.47142	0.0969948	19.1689	12.2145	56.6509	16.3243	923.302	2.11862	1.14233	0.105052	19.1689	0.132292	2.10102	1.12383	0.0946743	16.4238	0.154456	0.0248875	0.0261619	0.0146764	3.88226	0.0313457
Uno	2	Human_happy	2	3.40105	6.26182	0.0778311	13.6786	16.3075	56.6509	16.3243	923.302	2.08342	1.10533	0.0842965	13.6786	0.176621
Uno	3	Human_aggressive	1	2.46228	4.71554	0.0759007	16.8294	7.04589	56.6509	16.3243	923.302	1.50835	0.832385	0.0822057	16.8294	0.0763119	2.22966	0.969846	0.0835723	16.7934	0.170798	1.02008	0.194399	0.00193258	0.0509997	0.133624
Uno	3	Human_aggressive	2	4.81725	6.27299	0.0784242	16.7573	24.4938	56.6509	16.3243	923.302	2.95096	1.10731	0.0849388	16.7573	0.265285
Quentin	1	No_sound	1	1.69408	5.17861	0.106208	21.2417	5.11734	65.7096	23.516	1545.11	0.720393	0.788105	0.0687383	21.2417	0.0331195	0.903888	0.90912	0.0925576	24.5178	0.0566724	0.2595	0.17114	0.0336856	4.63314	0.0333088
Quentin	1	No_sound	2	2.13596	6.28669	0.13897	27.7939	9.57996	61.0279	19.6431	1194.13	1.08738	1.03013	0.116377	27.7939	0.0802252
Quentin	2	Human_happy	1	2.26747	7.82076	0.182511	36.9456	10.183	67.1232	18.8442	1264.87	1.20328	1.16514	0.144293	36.9456	0.0805063	1.61321	1.16113	0.123182	30.6281	0.0889282	0.579737	0.00566248	0.0298549	8.9343	0.0119104
Quentin	2	Human_happy	2	3.98562	6.68851	0.116205	24.3106	11.0829	57.8027	19.7001	1138.46	2.02315	1.15713	0.102072	24.3106	0.0973502
Quentin	3	Human_aggressive	1	4.84702	9.55842	0.0970483	19.2939	24.0251	57.8027	19.7001	1138.46	2.46041	1.65363	0.0852452	19.2939	0.211032	1.91935	1.78509	0.114041	26.4459	0.163655	0.765164	0.18591	0.040723	10.1144	0.0670004
Quentin	3	Human_aggressive	2	2.71526	11.0781	0.162613	33.5978	13.2379	57.8027	19.7001	1138.46	1.3783	1.91654	0.142836	33.5978	0.116279
Miley	1	No_sound	1	2.05303	6.03529	0.139273	27.8546	7.39313	60.1654	16.7084	998.339	1.22874	1.00312	0.139505	27.8546	0.0740543	1.38458	1.03013	0.127428	26.1888	0.0755243	0.220382	0.0382012	0.0170796	2.35582	0.00207886
Miley	1	No_sound	2	2.61111	6.73781	0.122615	24.523	8.1843	63.7361	16.9507	1062.98	1.54041	1.05714	0.115351	24.523	0.0769942
Miley	2	Human_happy	1	2.61321	6.85185	0.170851	33.1107	10.662	56.1538	20.1233	1126.99	1.2986	1.22019	0.1516	33.1107	0.0946067	1.47639	1.09581	0.139434	29.67	0.0937579	0.25143	0.175907	0.0172053	4.86593	0.00120033
Miley	2	Human_happy	2	3.31064	5.43214	0.141113	26.2292	10.3016	55.9194	20.0139	1108.79	1.65417	0.971423	0.127268	26.2292	0.0929091
Miley	3	Human_aggressive	1	3.3695	8.6947	0.144066	28.5845	22.2515	55.9194	20.0139	1108.79	1.68358	1.55486	0.129931	28.5845	0.200684	1.92711	1.52282	0.122926	29.6619	0.209829	0.344393	0.04531	0.00990609	1.5237	0.0129333
Miley	3	Human_aggressive	2	4.36802	8.37132	0.130642	30.7394	24.6781	56.1538	20.1233	1126.99	2.17063	1.49078	0.115922	30.7394	0.218974
Amadeus	1	No_sound	1	1.90445	5.65699	0.113264	22.6528	5.37397	52.5677	15.2673	802.544	1.24741	1.07613	0.141131	22.6528	0.0669617	1.02557	1.02559	0.122034	21.2587	0.0481043	0.313734	0.0714818	0.027008	1.97155	0.0266684
Amadeus	1	No_sound	2	1.53581	4.94626	0.0993231	19.8646	2.82203	50.7286	19.1087	964.899	0.803724	0.975044	0.102936	19.8646	0.0292469
Amadeus	2	Human_happy	1	2.92955	5.31468	0.0850305	18.1302	4.37121	48.5002	15.3624	741.492	1.90696	1.0958	0.114675	18.1302	0.0589515	1.64756	1.24116	0.123287	16.7338	0.0852179	0.36685	0.205565	0.0121793	1.97484	0.0371464
Amadeus	2	Human_happy	2	2.09577	5.13816	0.0730057	15.3373	6.17063	37.058	15.0975	553.497	1.38816	1.38652	0.131899	15.3373	0.111484
Amadeus	3	Human_aggressive	1	2.41942	4.65441	0.082949	17.2451	4.15072	47.9537	18.439	884.035	1.31212	0.970606	0.09383	17.2451	0.046952	1.35436	0.868282	0.108449	18.1085	0.0615949	0.0597276	0.144707	0.0206751	1.22096	0.0207082
Amadeus	3	Human_aggressive	2	2.14516	3.7149	0.0912544	18.9718	5.65296	48.5	15.36	741.49	1.39659	0.765959	0.123069	18.9718	0.0762379

## Sheet: Data Emotion
Hund Name	Kondition_Nr	Kondition	ML_Norm_MW	CC_Norm_MW	L_Norm_MW	V_MW	SS_Norm_MW	P_ML	P_CC	P_L	P_V	P_SS
Lilo	1	No_sound	1.22	1.34	0.1	16.34	0.08
Lilo	2	Human_happy	1.25	0.94	0.08	18.9	0.07	2.45902	-29.8507	-20	15.6671	-12.5
Lilo	3	Human_aggressive	1.33	0.89	0.07	20.33	0.07	9.01639	-33.5821	-30	24.4186	-12.5
Finn	1	No_sound	0.72	0.63	0.05	11.53	0.03
Finn	2	Human_happy	1.23	0.99	0.07	13.06	0.07	70.8333	57.1429	40	13.2697	133.333
Finn	3	Human_aggressive	1.29	0.97	0.07	13.39	0.08	79.1667	53.9683	40	16.1318	166.667
Neo	1	No_sound	0.73	0.86	0.07	17.51	0.04
Neo	2	Human_happy	1.37	1.49	0.11	29.31	0.1	87.6712	73.2558	57.1429	67.3901	150
Neo	3	Human_aggressive	1.32	1.46	0.12	33.75	0.1	80.8219	69.7674	71.4286	92.747	150
Frida	1	No_sound	1.06	1.28	0.07	17.1	0.05
Frida	2	Human_happy	1.14	1.45	0.09	20.84	0.1	7.54717	13.2812	28.5714	21.8713	100
Frida	3	Human_aggressive	1.41	1.41	0.09	22.12	0.1	33.0189	10.1562	28.5714	29.3567	100
Diya	1	No_sound	1.13	1.03	0.09	17.15	0.06
Diya	2	Human_happy	1.31	1.29	0.08	16.08	0.11	15.9292	25.2427	-11.1111	-6.23907	83.3333
Diya	3	Human_aggressive	1.24	1.42	0.09	18.3	0.1	9.73451	37.8641	0	6.70554	66.6667
Jerry	1	No_sound	1	0.67	0.07	11.55	0.05
Jerry	2	Human_happy	1.8	1.12	0.06	13.34	0.11	80	67.1642	-14.2857	15.4978	120
Jerry	3	Human_aggressive	1.38	0.8	0.07	14.69	0.06	38	19.403	0	27.1861	20
Ferris	1	No_sound	1.2	1.42	0.12	31.49	0.1
Ferris	2	Human_happy	1.08	1.42	0.08	18.97	0.08	-10	0	-33.3333	-39.7587	-20
Ferris	3	Human_aggressive	1.12	1.77	0.07	16.79	0.15	-6.66667	24.6479	-41.6667	-46.6815	50
Blizzard	1	No_sound	1.37	1.13	0.09	19.81	0.11
Blizzard	2	Human_happy	1.56	1.18	0.21	43.02	0.14	13.8686	4.42478	133.333	117.163	27.2727
Blizzard	3	Human_aggressive	2.13	1.45	0.22	48.67	0.23	55.4745	28.3186	144.444	145.684	109.091
Navy	1	No_sound	1.08	1.02	0.07	14.45	0.07
Navy	2	Human_happy	1.31	1.05	0.06	17.65	0.07	21.2963	2.94118	-14.2857	22.1453	0
Navy	3	Human_aggressive	1.21	0.97	0.07	17.38	0.06	12.037	-4.90196	0	20.2768	-14.2857
Kiwi	1	No_sound	1.29	1.28	0.1	16.56	0.09
Kiwi	2	Human_happy	0.86	1.84	0.07	12.3	0.1	-33.3333	43.75	-30	-25.7246	11.1111
Kiwi	3	Human_aggressive	1.52	1.44	0.08	12.5	0.16	17.8295	12.5	-20	-24.5169	77.7778
Nori	1	No_sound	1.56	1.32	0.1	22.19	0.08
Nori	2	Human_happy	1.32	1.38	0.13	30.7	0.14	-15.3846	4.54545	30	38.3506	75
Nori	3	Human_aggressive	1.13	1.4	0.18	35.44	0.1	-27.5641	6.06061	80	59.7116	25
Grisu	1	No_sound	1.27	1.35	0.06	15.7	0.1
Grisu	2	Human_happy	0.93	0.97	0.07	17.35	0.05	-26.7717	-28.1481	16.6667	10.5096	-50
Grisu	3	Human_aggressive	0.83	0.81	0.06	14.48	0.04	-34.6457	-40	0	-7.7707	-60
Jade	1	No_sound	1.59	1.04	0.18	23.17	0.1
Jade	2	Human_happy	1.7	1.28	0.12	13.28	0.12	6.91824	23.0769	-33.3333	-42.6845	20
Jade	3	Human_aggressive	1.98	1.23	0.13	19.42	0.13	24.5283	18.2692	-27.7778	-16.1847	30
Semmel	1	No_sound	1.82	1.52	0.11	19.58	0.18
Semmel	2	Human_happy	1.36	1.3	0.09	27.48	0.09	-25.2747	-14.4737	-18.1818	40.3473	-50
Semmel	3	Human_aggressive	1.47	1.16	0.09	23.49	0.09	-19.2308	-23.6842	-18.1818	19.9694	-50
Filou	1	No_sound	1.71	1.47	0.26	38.02	0.12
Filou	2	Human_happy	2.2	2.11	0.28	45.01	0.27	28.655	43.5374	7.69231	18.3851	125
Filou	3	Human_aggressive	2.05	1.39	0.18	29.6	0.16	19.883	-5.44218	-30.7692	-22.1462	33.3333
Lola	1	No_sound	1.98	1.19	0.16	33.59	0.12
Lola	2	Human_happy	1.91	0.77	0.05	11.77	0.09	-3.53535	-35.2941	-68.75	-64.9598	-25
Lola	3	Human_aggressive	1.23	1.03	0.06	12.83	0.07	-37.8788	-13.4454	-62.5	-61.8041	-41.6667
Manfred	1	No_sound	1.26	1.37	0.15	31.47	0.1
Manfred	2	Human_happy	2.46	1.25	0.15	29.45	0.29	95.2381	-8.75912	0	-6.41881	190
Manfred	3	Human_aggressive	1.56	1.36	0.14	26.45	0.13	23.8095	-0.729927	-6.66667	-15.9517	30
Desper	1	No_sound	1.54	1.67	0.08	16.15	0.09
Desper	2	Human_happy	1.1	0.99	0.07	16.38	0.06	-28.5714	-40.7186	-12.5	1.42415	-33.3333
Desper	3	Human_aggressive	1.13	1.46	0.09	21.38	0.09	-26.6234	-12.5749	12.5	32.3839	0
Hiska	1	No_sound	1.04	1.22	0.07	13.87	0.07
Hiska	2	Human_happy	1.7	1.4	0.11	17.54	0.09	63.4615	14.7541	57.1429	26.46	28.5714
Hiska	3	Human_aggressive	2.52	1.67	0.18	26.07	0.23	142.308	36.8852	157.143	87.9596	228.571
Uno	1	No_sound	1.4	1.03	0.07	21.01	0.08
Uno	2	Human_happy	2.1	1.12	0.09	16.42	0.15	50	8.73786	28.5714	-21.8467	87.5
Uno	3	Human_aggressive	2.23	0.97	0.08	16.79	0.17	59.2857	-5.82524	14.2857	-20.0857	112.5
Quentin	1	No_sound	0.9	0.91	0.09	24.52	0.06
Quentin	2	Human_happy	1.61	1.16	0.12	30.63	0.09	78.8889	27.4725	33.3333	24.9184	50
Quentin	3	Human_aggressive	1.92	1.79	0.11	26.45	0.16	113.333	96.7033	22.2222	7.87113	166.667
Miley	1	No_sound	1.38	1.03	0.13	26.19	0.08
Miley	2	Human_happy	1.48	1.1	0.14	29.67	0.09	7.24638	6.79612	7.69231	13.2875	12.5
Miley	3	Human_aggressive	1.93	1.52	0.12	29.66	0.21	39.8551	47.5728	-7.69231	13.2493	162.5
Amadeus	1	No_sound	1.03	1.03	0.12	21.26	0.05
Amadeus	2	Human_happy	1.65	1.24	0.12	16.73	0.09	60.1942	20.3883	0	-21.3076	80
Amadeus	3	Human_aggressive	1.35	0.87	0.11	18.11	0.06	31.068	-15.534	-8.33333	-14.8166	20

## Sheet: Abbreviations (publication)
Hund Name	dog
Kondition_Nr	condition number
Kondition	condition
Messung	trial
MedLat (mm)	mediolateral displacement of the COP in milimeter
CranCaud (mm)	craniocaudal displacement of the COP in milimeter
l (m)	COP lenght in meter
v (mm/s)	average speed in milimeter per second
SS (mm2)	support surface of the COP in square milimeter
Länge (cm)	Base of support length (BOS L) in centimeter
Breite (cm)	Base of support width (BOS W) in centimeter
Fläche Stand (cm2)	Base of support in square centimeter
Norm_ML	mediolateral displacement of the COP normalised to BOS W
Norm_CC	craniocaudal displacement of the COP normalised to BOS L
Norm_L	COP lenght normalised to Fläche Stand
Norm_V	average speed in milimeter per second
Norm_SS	support surface of the COP normalised to Fläche Stand
ML_Norm_MW	mean normalised mediolateral displacement
CC_Norm_MW	mean normalised craniocaudal displacement
L_Norm_MW	mean normalised lenght of the COP
V_MW	mean average speed
SS_Norm_MW	mean normalised support surface
P_ML	individual difference to baseline (no_sound) in percent of ML_Norm_MW
P_CC	individual difference to baseline (no_sound) in percent of CC_Norm_MW
P_L	individual difference to baseline (no_sound) in percent of L_Norm_MW
P_V	individual difference to baseline (no_sound) in percent of V_MW
P_SS	individual difference to baseline (no_sound) in percent of SS_Norm_MW
